# Supplementary material for: A Novel Intelligent Indicator Film: Preparation, Characterization, and Application
Source: Molecules. 2023 Apr 11;28(8):3384. doi: 10.3390/molecules28083384 (PMC10143919; doi:10.3390/molecules28083384)
Supplement: Supplementary file 1 [file molecules-28-03384-s001.zip]

Archive with 1 entries (1 files):
- molecules-2300084-supplementary.pdf
